# Supplementary material for: Catechin Mediates Ferroptosis to Exert an Anti-Inflammatory Effect on RAW 264.7 Cells
Source: Foods. 2022 May 27;11(11):1572. doi: 10.3390/foods11111572 (PMC9180002; doi:10.3390/foods11111572)
Supplement: Supplementary file 1 [file foods-11-01572-s001.zip]

Archive with 1 entries (1 files):
- foods-1720092-supplementary.pdf
